# Supplementary material for: The Epidemiology of Mobility Difficulty in Saudi Arabia: National Estimates, Severity Levels, and Sociodemographic Differentials
Source: Healthcare (Basel). 2025 Jul 25;13(15):1804. doi: 10.3390/healthcare13151804 (PMC12346842; doi:10.3390/healthcare13151804)
Supplement: Supplementary file 1 [file healthcare-13-01804-s001.zip]

Archive with 3 entries (3 files):
- healthcare-3757322 supplementary file 1.pdf
- healthcare-3757322 supplementary file 2.pdf
- healthcare-3757322 supplementary file 3.pdf
